# Supplementary material for: Onychomycosis Caused by Fusarium Species
Source: J Fungi (Basel). 2022 Mar 31;8(4):360. doi: 10.3390/jof8040360 (PMC9027400; doi:10.3390/jof8040360)
Supplement: Supplementary file 1 [file jof-08-00360-s001.zip]

Archive with 1 entries (1 files):
- jof-1635909-supplementary.pdf
